# Supplementary material for: LC-MS Fingerprinting Development for Standardized Precipitate from Agastache mexicana, Which Induces Antihypertensive Effect through NO Production and Calcium Channel Blockade
Source: Pharmaceutics. 2023 Sep 19;15(9):2346. doi: 10.3390/pharmaceutics15092346 (PMC10538051; doi:10.3390/pharmaceutics15092346)
Supplement: Supplementary file 1 [file pharmaceutics-15-02346-s001.zip]

Archive with 1 entries (1 files):
- pharmaceutics-2487550-SM.pdf
